# Supplementary material for: Surveying Students and Alumni for Veterinary Curricular Renewal in a Portuguese Institution
Source: Animals (Basel). 2025 Mar 29;15(7):986. doi: 10.3390/ani15070986 (PMC11988073; doi:10.3390/ani15070986)
Supplement: Supplementary file 1 [file animals-15-00986-s001.zip]

Archive with 1 entries (1 files):
- animals-3500431-supplementary.pdf
